# Supplementary material for: Antifungal Activity and DNA Topoisomerase Inhibition of Hydrolysable Tannins from Punica granatum L
Source: Int J Mol Sci. 2021 Apr 17;22(8):4175. doi: 10.3390/ijms22084175 (PMC8073005; doi:10.3390/ijms22084175)
Supplement: Supplementary file 1 [file ijms-22-04175-s001.zip]

Archive with 3 entries (2 files):
- ijms-1161787-SI/
- ijms-1161787-SI/Supplementary material-FIGURES MERGED.pdf
- ijms-1161787-SI/Supplementary material-TABLES MERGED.pdf
